# Supplementary material for: Effect of Post-Infiltration Soil Aeration at Different Growth Stages on Growth and Fruit Quality of Drip-Irrigated Potted Tomato Plants (Solanum lycopersicum)
Source: PLoS One. 2015 Dec 2;10(12):e0143322. doi: 10.1371/journal.pone.0143322 (PMC4668012; doi:10.1371/journal.pone.0143322)
Supplement: S1 Table — Pots were subsurface drip-irrigated at 2-day intervals to maintain the soil at 60 to 70% or 70 to 80% of volumetric field capacity (denoted as low and high irrigation level). (XLSX) [file pone.0143322.s001.xlsx]

## Sheet: Fruit yield
	L：low irrigation level
	H： high irrigation level
	aeration during
	1	the seedling stage（27 to 33 DAS）
	2	the flowering and fruit setting stage (34-57 DAS)
	3	the fruit enlarging stage(58-85 DAS)
	4	the final fruit ripening stage（86-99 DAS）
	5	the whole growing period（27 to 99 DAS）
	0	no aeration treatment
	Fruit yield(g/plant)
treatments	Repeat 1	Repeat 2	Repeat 3	mean
L1	758.96	645.12	634.48	679.52
H1	672.661	449.03	928.63	683.44
L2	699.55	742.49	641.37	694.47
H2	792.446	762.1	556.32	703.622
L3	780.65	675.35	669.678	708.559
H3	707.31	712.029	709.18	709.506
L4	531.16	679.08	751.74	653.993
H4	663.66	581.247	733.16	659.356
L0	631.01	627.68	589.84	616.177
L5	650.15	640.75	775.64	688.847
H0	706.86	637.27	554.44	632.857
H5	666.16	658.54	752.81	692.503

## Sheet: Plant dry weight
treatments	Repeat 1	Repeat 2	Repeat 3	mean
L1	34.95	38.76	46.93	40.2133
L2	45.31	44.29	37.1	42.2333
L3	41.11	47.94	43.14	44.0633
L4	29.38	46.47	32.33	36.06
L5	43.62	40.61	37.41	40.5467
L0	26.54	26.76	38.71	30.67
H1	35.12	37.02	50.89	41.01
H2	50.36	63.04	43.51	52.3033
H3	41.15	67.72	45.6	51.49
H4	41.52	35.66	36.46	37.88
H5	42.84	49.13	55.53	49.1667
H0	30.07	33.58	44.29	35.98

## Sheet: Plant height
treatments	Repeat 1	Repeat 2	Repeat 3	mean
L1	77.3	82.57	81.75	80.54
H1	84.5	85.9	83.1	84.5
L2	87.9	90.9	87.7	88.8333
H2	87.4	91	88	88.8
L3	88	91.85	92.45	90.7667
H3	87.15	88	88.9	88.0167
L4	82.2	84.15	80.3	82.2167
H4	83.65	84.5	81.2	83.1167
L5	83.55	88	83.35	84.9667
H5	81.5	80	85.15	82.2167
L0	78.4	80.05	76	78.15
H0	79.25	78.05	80.1	79.1333

## Sheet: Soluble Solids
treatments	Repeat 1	Repeat 2	Repeat 3	mean
L1	5	5	5	5
H1	5	5	5.6	5.2
L2	5	5	5.4	5.13333
H2	6	5	6.2	5.73333
L3	5.2	6	5.2	5.46667
H3	6	6	5.4	5.8
L4	5	4.8	4.8	4.86667
H4	5	4.8	5	4.93333
L0	5	4	5	4.66667
L5	5	5.2	5.2	5.13333
H0	5	5	4.2	4.73333
H5	5.2	6	5	5.4
