# Supplementary material for: Effect of Post-Infiltration Soil Aeration at Different Growth Stages on Growth and Fruit Quality of Drip-Irrigated Potted Tomato Plants (Solanum lycopersicum)
Source: PLoS One. 2015 Dec 2;10(12):e0143322. doi: 10.1371/journal.pone.0143322 (PMC4668012; doi:10.1371/journal.pone.0143322)
Supplement: S2 Table — (XLSX) [file pone.0143322.s002.xlsx]

## Sheet: Root dry weight
57 DAYS
treatments	Repeat 1	Repeat 2	Repeat 3	mean
L1	3.01	3.92	2.96	3.29667
L2	3.38	4.87	3.95	4.06667
L3	2.93	3.03	3.31	3.09
L4	3.77	3.23	2.15	3.05
L5	3.57	3.3	4.82	3.89667
L0	1.95	2.83	3.89	2.89
H1	2.64	3.11	4.19	3.31333
H2	3.98	4.05	4.44	4.15667
H3	2.62	3.82	3.22	3.22
H4	2.89	3.59	3.15	3.21
H5	4.77	4.33	3.55	4.21667
H0	2.93	2.71	3.79	3.14333
85 DAYS
treatments	Repeat 1	Repeat 2	Repeat 3	mean
L1	4.06	3.64	3.98	3.89333
L2	4.23	5.27	4.67	4.72333
L3	5.58	4.6	4.76	4.98
L4	4.22	3.28	3.55	3.68333
L5	3.48	6.02	4.73	4.74333
L0	3.23	3.17	4.16	3.52
H1	4.15	4.7	3.84	4.23
H2	4.77	4.7	5.46	4.97667
H3	4.07	5.1	6.37	5.18
H4	4.35	4.44	3.75	4.18
H5	5.3	5.73	4.37	5.13333
H0	3.31	4.26	3.85	3.80667
99 DAYS
treatments	Repeat 1	Repeat 2	Repeat 3	mean
L1	3.96	4.68	4.48	4.37333
L2	5.69	5.58	4.56	5.27667
L3	5.98	5.74	4.93	5.55
L4	4.4	3.67	3.98	4.01667
L5	4.86	6.51	4.28	5.21667
L0	3.27	4.5	4.04	3.93667
H1	4.69	5.83	3.8	4.77333
H2	4.87	5.75	6.93	5.85
H3	5.79	6.47	6.64	6.3
H4	5.72	4.95	3.55	4.74
H5	5.81	6.7	4.93	5.81333
H0	4.47	4.45	3.46	4.12667
