# Supplementary material for: Effect of Post-Infiltration Soil Aeration at Different Growth Stages on Growth and Fruit Quality of Drip-Irrigated Potted Tomato Plants (Solanum lycopersicum)
Source: PLoS One. 2015 Dec 2;10(12):e0143322. doi: 10.1371/journal.pone.0143322 (PMC4668012; doi:10.1371/journal.pone.0143322)
Supplement: S3 Table — Aeration treatments (i.e. none or 2.5 liter aeration applied during 5 different periods) at the low and high irrigation levels (i.e. subsurface drip-irrigation to maintain soil at 60 to 70% and 70 to 80% of volumetric field capacity). (XLSX) [file pone.0143322.s003.xlsx]

## Sheet: Root activity
57 DAS
treatments	Repeat 1	Repeat 2	Repeat 3	mean
L1	8.452	8.35	8.072	8.29133
L2	9.265	9.349	9.436	9.35
L3	7.451	7.373	7.233	7.35233
L4	7.069	6.895	6.822	6.92867
L5	8.519	8.332	8.213	8.35467
L0	7.525	7.326	7.257	7.36933
H1	8.968	8.81	8.77	8.84933
H2	10.439	10.499	10.285	10.4077
H3	9.387	9.376	9.079	9.28067
H4	7.878	7.757	7.547	7.72733
H5	9.693	9.281	8.919	9.29767
H0	8.032	7.799	7.66	7.83033
85 DAS
treatments	Repeat 1	Repeat 2	Repeat 3	mean
L1	12.632	12.466	12.339	12.479
L2	13.504	13.607	13.316	13.4757
L3	13.006	12.946	12.828	12.9267
L4	11.744	11.573	11.509	11.6087
L5	15.075	14.891	14.844	14.9367
L0	11.647	11.575	11.584	11.602
H1	12.574	12.404	12.315	12.431
H2	14.745	14.807	14.544	14.6987
H3	15.215	15.144	15.132	15.1637
H4	11.839	11.489	11.959	11.7623
H5	15.127	15.416	15.335	15.2927
H0	11.853	11.784	11.659	11.7653
99 DAS
treatments	Repeat 1	Repeat 2	Repeat 3	mean
L1	6.987	6.811	6.744	6.84733
L2	9.303	9.208	9.01	9.17367
L3	9.218	9.519	9.368	9.36833
L4	6.91	6.642	6.534	6.69533
L5	8.723	8.695	8.506	8.64133
L0	6.83	6.621	6.628	6.693
H1	6.742	6.815	6.618	6.725
H2	9.365	9.212	9.146	9.241
H3	9.751	9.405	9.726	9.62733
H4	6.897	6.809	6.684	6.79667
H5	9.257	9.006	9.015	9.09267
H0	6.952	6.864	6.752	6.856
