# Supplementary material for: Effect of Post-Infiltration Soil Aeration at Different Growth Stages on Growth and Fruit Quality of Drip-Irrigated Potted Tomato Plants (Solanum lycopersicum)
Source: PLoS One. 2015 Dec 2;10(12):e0143322. doi: 10.1371/journal.pone.0143322 (PMC4668012; doi:10.1371/journal.pone.0143322)
Supplement: S4 Table — Aeration treatments were none or 2.5 liter aeration applied during 5 different periods. Pots were subsurface drip-irrigated at 2-day intervals to maintain the soil at 60 to 70% or 70 to 80% of volumetric field capacity (denoted as low and high irrigation level). (XLSX) [file pone.0143322.s004.xlsx]

## Sheet: Titratable Acidity
treatments	Repeat 1	Repeat 2	Repeat 3	mean
L1	0.764965	0.759185	0.750745	0.758298
H1	0.792278	0.772278	0.772278	0.778945
L2	0.621071	0.630929	0.611213	0.621071
H2	0.645933	0.669002	0.622864	0.645933
L3	0.651187	0.651187	0.651187	0.651187
H3	0.725829	0.683133	0.768525	0.725829
L4	0.645442	0.624463	0.66642	0.645442
H4	0.640157	0.628664	0.65165	0.640157
L0	0.794031	0.829584	0.758477	0.794031
L5	0.603685	0.622597	0.644772	0.623685
H0	0.81984	0.823003	0.826677	0.823173
H5	0.693343	0.693343	0.693343	0.693343

## Sheet: Vitamin C 
	treatments	Repeat 1	Repeat 2	Repeat 3	mean
	L1	72.8099	66.3017	69.1341	69.4152
	H1	58.9053	56.5356	62.4583	59.2997
	L2	74.1915	64.811	64.0745	67.6923
	H2	59.556	57.5708	60.5301	59.219
	L3	64.5827	61.3303	53.5036	59.8055
	H3	73.6369	71.3164	69.4204	71.4579
	L4	57.5862	59.0716	56.7087	57.7888
	H4	63.3417	69.4548	61.9496	64.9154
	L0	56.4723	52.8966	55.6934	55.0208
	L5	60.1438	58.684	62.6368	60.4882
	H0	41.4671	38.0696	48.976	42.8376
	H5	61.3077	64.9241	66.9942	64.4087
