# Supplementary material for: Effect of Post-Infiltration Soil Aeration at Different Growth Stages on Growth and Fruit Quality of Drip-Irrigated Potted Tomato Plants (Solanum lycopersicum)
Source: PLoS One. 2015 Dec 2;10(12):e0143322. doi: 10.1371/journal.pone.0143322 (PMC4668012; doi:10.1371/journal.pone.0143322)
Supplement: S5 Table — Pots were subsurface drip-irrigated at 2-day intervals to maintain the soil at 60 to 70% or 70 to 80% of volumetric field capacity (denoted as low and high irrigation level). (XLSX) [file pone.0143322.s005.xlsx]

## Sheet: Axial and lateral diameter
	Lateral diameter (mm)
	treatments	Repeat 1	Repeat 2	Repeat 3	Repeat 4	Repeat 5	Repeat 6	Repeat 7	Repeat 8	mean
	L1	61.08	56.08	46.76	58.14	58.14	47.01	62.18	64.72	56.7638
	H1	64.72	47.87	49.19	57.7	62.46	66.9	54.87	62.06	58.2213
	L2	47.44	67.88	53.86	56.92	60.27	69.92	56.98	65.08	59.7938
	H2	66.82	63.35	48.76	57.88	62.16	72.5	56.76	56.72	60.6187
	L3	62.05	43.91	80.61	69.52	61.18	45.8	48.26	60.14	58.9337
	H3	44.29	51.83	78.6	63.24	62.16	71.76	63.66	61.78	62.165
	L4	43.92	56.58	49.5	48.94	58	66.6	50.8	65	54.9175
	H4	52.72	58.22	46.22	47.6	59.36	64.2	57.26	60.4	55.7475
	L0	48.32	58.34	55.18	50.93	58.92	46.73	47.69	59.58	53.2112
	L5	47.78	52.46	63.32	58.85	59.72	57.56	65.84	58.92	58.0562
	H0	52.72	58.22	46.22	47.6	59.36	64.2	57.26	60.4	55.7475
	H5	46.09	54.64	54.45	49.73	58.64	89.02	62.68	65.84	60.1363
	Axial diameter(mm)
	treatments	Repeat 1	Repeat 2	Repeat 3	Repeat 4	Repeat 5	Repeat 6	Repeat 7	Repeat 8	mean
	L1	30.83	47.78	40.24	32.43	50.54	53.56	39.21	56.88	43.9337
	H1	49.48	46.68	39.09	54.66	40.4	37.13	57.34	39.11	45.4862
	L2	33.8	53.93	43.19	44.38	45.07	56.68	58.32	51.92	48.4112
	H2	34.64	38.21	62.38	55.42	60.9	53.1	51	54.72	51.2963
	L3	44.67	33.4	55.85	59.7	51.2	34.63	37.86	58.18	46.9363
	H3	35.62	56.65	36.59	52.14	57.42	60	53.24	49.88	50.1925
	L4	33.9	46.44	34.1	40.89	43.34	45.98	50.96	53.9	43.6887
	H4	43.17	45.16	44.41	40.23	41.09	41.06	53.84	50.46	44.9275
	L0	44.29	37.21	45.41	40.72	35.73	29.13	32.73	36	37.6525
	L5	53.24	33.77	59.52	54.42	48.72	32.59	38.75	56.58	47.1987
	H0	33.5	39.71	37.38	33.39	35.5	36.46	38.07	53.38	38.4238
	H5	34.75	43.17	43.29	36.93	53.08	59	60.92	54.72	48.2325

## Sheet: Hardness
	Hardness,(N mm-2)
treatments	Repeat 1	Repeat 2	Repeat 3	Repeat 4	Repeat 5	Repeat 6	Repeat 7	Repeat 8	Repeat 9	mean
L1	3.5	3.3	4.2	3.2	3.6	3.7	3.9	3.6	4	3.66667
H1	2.1	2.6	2.9	3.8	3.3	3	5.4	6.3	4.5	3.76667
L2	4.3	3	3	3.7	3.3	4	4.2	4.5	4.4	3.82222
H2	2.5	4.9	3.4	5.3	3.7	5.3	4.8	3.1	3	4
L3	5.6	4.5	3.5	3.6	3.5	3.1	4.2	3.8	3.3	3.9
H3	4.3	3	3.3	4.8	3.7	4.2	4.6	4.2	4	4.01111
L4	4.3	3.3	3.8	3.3	3.2	3.2	4	3.7	3.6	3.6
H4	2.7	2.7	2.7	4.8	3.7	4.1	4	4	4	3.63333
L0	2.4	2.4	2.4	2.4	3.1	2.6	2.9	3.1	2.6	2.65556
L5	4.7	4.4	5	3.6	3.1	3.1	3.1	4	3.9	3.87778
H0	5.7	3.5	2.7	1.8	1.8	1.8	2.8	2.8	2.8	2.85556
H5	4	4	4	4	4	4	3.8	3.8	3.8	3.93333
